# Supplementary material for: Melanomas with activating RAF1 fusions: clinical, histopathologic, and molecular profiles
Source: Mod Pathol. 2020 Mar 2;33(8):1466–74. doi: 10.1038/s41379-020-0510-7 (PMC7384985; doi:10.1038/s41379-020-0510-7)
Supplement: Supplementary file 1 — Supplementary Table 1 [file 41379_2020_510_MOESM1_ESM.xlsx]

## Sheet: Sheet1
Supplemental Table 1. Genes in F1CDx Panel.
Genes with full coding exonic regions for detection of substitutions, indels, and copy number alterations
ABL1	ACVR1B	AKT1	AKT2	AKT3	ALK	AMER1	APC	AR	ARAF	ARFRP1	ARID1A	ASXL1	ATM	ATR	ATRX	AURKA	AURKB	AXL	BAP1
BARD1	BCL2	BCL2L1	BCL2L2	BCL6	BCOR	BCORL1	BRAF	BRCA1	BRCA2	BRD4	BRIP1	BTG1	BTG2	BTK	C11orf30	CALR	CARD11	CBFB	CBL
CCND1	CCND2	CCND3	CCNE1	CD22	CD274	CD70	CD79A	CD79B	CDC73	CDH1	CDK12	CDK4	CDK6	CDK8	CDKN1A	CDKN1B	CDKN2A	CDKN2B	CDKN2C
CEBPA	CHEK1	CHEK2	CIC	CREBBP	CRKL	CSF1R	CSF3R	CTCF	CTNNA1	CTNNB1	CUL3	CXCR4	DAXX	DDR2	DNMT3A	DOT1L	EED	EGFR	EP300
EPHA3	EPHB1	ERBB2	ERBB3	ERBB4	ERG	ERRFI1	ESR1	EZH2	FAM123B	FAM46C	FANCA	FANCC	FANCG	FANCL	FAS	FBXW7	FGF10	FGF14	FGF19
FGF23	FGF3	FGF4	FGF6	FGFR1	FGFR2	FGFR3	FGFR4	FH	FLCN	FLT1	FLT3	FOXL2	FUBP1	GABRA6	GATA3	GATA4	GATA6	GID4	GNA11
GNA13	GNAQ	GNAS	GRM3	GSK3B	H3F3A	HDAC1	HGF	HNF1A	HRAS	HSD3B1	ID3	IDH1	IDH2	IGF1R	IKBKE	IKZF1	INPP4B	IRF2	IRF4
IRS2	JAK1	JAK2	JAK3	JUN	KDM5A	KDM5C	KDM6A	KDR	KEAP1	KEL	KIT	KLHL6	KMT2A	KMT2D	KRAS	LYN	MAF	MAP2K1	MAP2K2
MAP2K4	MAP3K1	MAPK1	MCL1	MDM2	MDM4	MED12	MEF2B	MEN1	MET	MITF	MLH1	MMSET	MPL	MRE11	MRE11A	MSH2	MSH3	MSH6	MTAP
MTOR	MUTYH	MYC	MYCL	MYCN	MYD88	NF1	NF2	NFE2L2	NFKBIA	NKX2-1	NOTCH1	NOTCH2	NOTCH3	NPM1	NRAS	NSD2	NSD3	NT5C2	NTRK1
NTRK2	NTRK3	P2RY8	PALB2	PARK2	PAX5	PBRM1	PDCD1	PDCD1LG2	PDGFRA	PDGFRB	PDK1	PIK3C2B	PIK3CA	PIK3CB	PIK3R1	PIM1	PMS2	POLD1	POLE
PPP2R1A	PRDM1	PRKAR1A	PRKCI	PRKN	PTCH1	PTEN	PTPN11	PTPRO	QKI	RAC1	RAD21	RAD51	RAF1	RARA	RB1	RBM10	RET	RICTOR	RNF43
ROS1	RPTOR	SDHA	SDHB	SDHC	SDHD	SETD2	SF3B1	SGK1	SMAD2	SMAD4	SMARCA4	SMARCB1	SMO	SNCAIP	SOCS1	SOX2	SOX9	SPEN	SPOP
SRC	STAG2	STAT3	STK11	SUFU	SYK	TBX3	TERC	TET2	TGFBR2	TNFAIP3	TNFRSF14	TP53	TSC1	TSC2	U2AF1	VEGFA	VHL	WHSC1	WHSC1L1
WT1	WTX	XPO1	ZNF217	ZNF703
Genes with select intronic regions for the detection of gene rearrangements
ALK	BCL2	BCR	BRAF	BRCA1	BRCA2	EGFR	ETV4	ETV5	ETV6	EWSR1	FGFR1	FGFR2	FGFR3	KIT	KMT2A	MSH2	MYB	MYC	NOTCH2
NTRK1	NTRK2	NUTM1	PDGFRA	RAF1	RARA	RET	ROS1	SLC34A2	TERT	TMPRSS2
